# Supplementary material for: One-Step Synthesis of Ultra-Small RhNPs in the Microreactor System and Their Deposition on ACF for Catalytic Conversion of 4–Nitrophenol to 4–Aminophenol
Source: Nanomaterials (Basel). 2025 Sep 5;15(17):1375. doi: 10.3390/nano15171375 (PMC12429861; doi:10.3390/nano15171375)
Supplement: Supplementary file 1 [file nanomaterials-15-01375-s001.zip]

Archive with 1 entries (1 files):
- nanomaterials-3785914-supplementary.pdf
